# Supplementary material for: Establishment of Iris laevigata Tissue Culture Using Hypocotyl and Root Explants
Source: Plants (Basel). 2025 Sep 2;14(17):2733. doi: 10.3390/plants14172733 (PMC12430119; doi:10.3390/plants14172733)
Supplement: Supplementary file 1 [file plants-14-02733-s001.zip]

Archive with 1 entries (1 files):
- plants-3581575-supplementary.pdf
